# Supplementary material for: Modification of photosynthetic electron transport and amino acid levels by overexpression of a circadian-related histidine kinase hik8 in Synechocystis sp. PCC 6803
Source: Front Microbiol. 2015 Oct 20;6:1150. doi: 10.3389/fmicb.2015.01150 (PMC4611142; doi:10.3389/fmicb.2015.01150)
Supplement: Supplementary file 1 [file Table1.XLSX]

## Sheet: Sheet1
Table S1; Primers for quantitative real-time PCR
Gene	Forward Primer	Reverse Primer
rnpB	5'-AAAGGGTAAGGGTGCAAAGG-3'	5'-AATTCCTCAAGCGGTTCCAC-3'
ctaCI	5'-TTGCCTGATCCGCTTTCG-3'	5'-TGGGTGGACCATCGGTTT-3'
ctaDI	5'-AGCCATGCGGACGGAAT-3'	5'-CATTTCCGGCTGGACAAAA-3'
ctaDII	5'-CCGCATCGGTTCCCTTTC-3'	5'-TGATCGGTGCTGAATTTGAGAT-3'
ctaEI	5'-GCCGCCATTCGTAATAATGAC-3'	5'-CGGCAGTAATGCCAAACCAT-3'
ctaEII	5'-TGCACCGAGGAGAAATGAAAT-3'	5'-AACAATGCCGAGACTGATGGT-3'
psbA2&3	5'-TTGATGATCCCCACCCTCTTAA-3'	5'-CGGCGATGAAGGCAATG-3'
psbD1	5'-CCGTCTGGTTGGCATTCG-3'	5'-CCGCAATGGGACCAGAGA-3'
psbD2	5'-GTACCCCTTGGGTCAATCGA-3'	5'-TCCCGCTACCCCAAAGC-3'
psbE	5'-CCCGCCCCGATGAATATT-3'	5'-TTCCTGGAGAATGGGCAACT-3'
psbF	5'-CCGGTTACTTATCCCATTTTTACG-3'	5'-GCCCCGACAAAGAAGACAGA-3'
psbI	5'-GTTAACCCTTAAAATCGCCGTTT-3'	5'-AAGAAAGCCGAAGATAAATAAGGAAA-3'
psbJ	5'-ATGTTCGCAGAAGGCAGAATC-3'	5'-CGCCAATACCGGCCACTA-3'
psbL	5'-GGACAGAAATTCAAACCCAAACC-3'	5'-CACCAACAATAGACCCAGGTATAAAG-3'
psbM	5'-TGCAAGTTAACAATCTCGGCTTT-3'	5'-GAATAAACAGGATCAACAGGAAAACC-3'
psbN	5'-AGCATTACTTTTGCTGTCATTCTCA-3'	5'-GGGCCAAAGGAAGTGTACACA-3'
psbP2	5'-GGGATGAGGACGGTCAGGTT-3'	5'-ACATTGTCCCCCACCAACA-3'
psbT	5'-GCTTACATTCTGGTGCTGACCAT-3'	5'-CGAAAGGCGATCGCAAAG-3'
psbW	5'-CAGAAACCGTTGTCCCAGAAG-3'	5'-TGCCGGACTGCCCATT-3'
psbY	5'-GGATTGGCGTGTAATTGTAGTTGTT-3'	5'-TTGATAGCGGCCCAAGTTG-3'
psbZ	5'-CCTATGCTTCTCCCCAGAACTG-3'	5'-CCAAATGCCGGAACCTAAATAC-3'
psbO	5'-AACCCCCTTGGGTAAAGGAA-3'	5'-CCCAGTGGAACCATCAACCT-3'
psbU	5'-GCCTACTGGTTGCGTGTAGCT-3'	5'-CCAAATCCGCTCCCAGAAA-3'
psbV	5'-CCGCCCGCCAGTTCA-3'	5'-GGGTGCAGGTGTCCACAAA-3'
psaA	5'-CCCAGTGCCCAAGTGGTTT-3'	5'-CCCACATCCCCGTTCAAG-3'
psaB	5'-CCAGGATCTCGCCCAAGA-3'	5'-CCGTAGCAATCCCGTACCA-3'
psaC	5'-CCTCCCCTAGAACCGAGGAT-3'	5'-GGGACAGGCGGTCTCACA-3'
psaD	5'-TGGACAACCGCCTAAATTCG-3'	5'-CGGTTGGCTTTGGAGAGAAG-3'
psaE	5'-TGATGTTGGCACGGTTGCTA-3'	5'-GCACAATCACCGGATAGAGAATG-3'
psaF	5'-TGTTGGGTGGTTTCCTTTGG-3'	5'-GTTTGCCGGAGGTGTATTCAC-3'
psaI	5'-ACGGTTCCTACGCTGCATCT-3'	5'-AATAACCAACCCACCATAGGAATC-3'
psaJ	5'-ACGGTTTGAAATCCTTTTTGTCA-3'	5'-AGCGGTGAAAGTCAACAAAGC-3'
psaK1	5'-TGATTGCTTGCAACATTTTGG-3'	5'-CCCACATTTTGTTGTTTGATGGT-3'
psaK2	5'-GGCTTGCCGGAATTGCT-3'	5'-ACCATGCCTGCTCCTAAAATGT-3'
psaL	5'-CCATTTCCGACTCCGCTTT-3'	5'-CGATAGGCGGGCAAATTG-3'
psaM	5'-GCATTATCCGACACCCAAATTT-3'	5'-AGAGACGGAAAGCCAGGAAAG-3'
