# Supplementary material for: Modification of photosynthetic electron transport and amino acid levels by overexpression of a circadian-related histidine kinase hik8 in Synechocystis sp. PCC 6803
Source: Front Microbiol. 2015 Oct 20;6:1150. doi: 10.3389/fmicb.2015.01150 (PMC4611142; doi:10.3389/fmicb.2015.01150)
Supplement: Supplementary file 2 [file Table2.XLSX]

## Sheet: Sheet1
Table S2	List of Results							Figure 3							Figure 4							Figure 5							Figure 6							Figure 7
Figure 1A								psbAII							psbM							psaA							ctaCI							Average	GT+N	GT-N4h	HOX80+N	HOX80-N4h
Respiration								Average	N+	N-4h	SD	N+	N-4h		Average	N+	N-4h	SD	N+	N-4h		Average	N+	N-4h	SD	N+	N-4h		Average	N+	N-4h	SD	N+	N-4h		alanine	100	354.6	127.9	306.1
Time (day)	0	1	3					GT	100	127	GT	0	9.16515		GT	100	21	GT	0	4.24264		GT	100	58.25	GT	0	12.842		GT	100	272.25	GT	0	102.821		glycine	100	363.8	159.8	280.4
GT_Average	18.6143	24.6071	21.2229					HOX80	180	139	HOX80	31.225	43		HOX80	142.25	23.5	HOX80	25.9021	7.14143		HOX80	160	61.5	HOX80	34.3414	20.4858		HOX80	142	267.75	HOX80	18.1108	68.6021		valine	100	195.4	149.4	164.1
HOX80_Average	12.4957	26.5857	24.15																																	leucine	100	419.8	179.7	274.3
GT_SD	5.30314	2.85237	2.76409					psbB							psbN							psaB							ctaDI							isoleucine	100	802.8	179.6	515.5
HOX80_SD	4.27149	3.96479	2.84867					Average	N+	N-4h	SD	N+	N-4h		Average	N+	N-4h	SD	N+	N-4h		Average	N+	N-4h	SD	N+	N-4h		Average	N+	N-4h	SD	N+	N-4h		threonine	100	310.9	104.8	262.6
								GT	100	58	GT	0	9.84886		GT	100	68	GT	0	17		GT	100	51.75	GT	0	9.70824		GT	100	164.25	GT	0	51.5194		serine	100	262.2	108.6	190.4
Figure 1B								HOX80	167.667	75.6667	HOX80	29.023	14.9778		HOX80	181	83.6667	HOX80	34.8712	16.0728		HOX80	226.5	74.75	HOX80	123.054	48.8356		HOX80	101.5	141.25	HOX80	11.1505	27.4393		proline	100	125.8	153.7	189.1
Photosynthesis																																				asparagine	100	101.4	108.5	100
Time (day)	0	1	3					psbC							psbO							psaC							ctaDII							aspartate	100	24.6	136.3	23.2
GT_Average	38.4471	26.0314	6.89571					Average	N+	N-4h	SD	N+	N-4h		Average	N+	N-4h	SD	N+	N-4h		Average	N+	N-4h	SD	N+	N-4h		Average	N+	N-4h	SD	N+	N-4h		methionine	100	144.3	131.3	148
HOX80_Average	33.3814	25.0871	2.94714					GT	100	52.3333	GT	0	10.6927		GT	100	8	GT	0	3.16228		GT	100	27	GT	0	4.83046		GT	100	140.75	GT	0	37.571		glutathione	100	69.5	98.8	61
GT_SD	9.19708	6.92535	2.70933					HOX80	170.667	70	HOX80	22.4796	13.0767		HOX80	118.5	9.75	HOX80	37.1887	3.40343		HOX80	152	28.25	HOX80	19.7146	6.84957		HOX80	122	128.25	HOX80	12.7802	32.2529		glutamate	100	57.5	111.8	59.7
HOX80_SD	10.3846	5.98878	3.05567																																	phenylalanine	100	563.9	176.7	400.8
								psbD							psbP2							psaD							ctaEI							glutamine	100	24.5	105.4	25.8
Figure 1C								Average	N+	N-4h	SD	N+	N-4h		Average	N+	N-4h	SD	N+	N-4h		Average	N+	N-4h	SD	N+	N-4h		Average	N+	N-4h	SD	N+	N-4h		ornithine	100	72.2	86.4	72.6
Average	Time(h)	0	2	4	6	24		GT	100	50.3333	GT	0	11.2398		GT	100	37	GT	0	13		GT	100	35.75	GT	0	4.99166		GT	100	172.5	GT	0	31.7753		lysine	100	178.9	93.9	119
	GT	1.26	1.43	1.31	1.25	1.05		HOX80	194.667	72.6667	HOX80	35.6978	10.116		HOX80	130.333	45.3333	HOX80	10.504	3.21455		HOX80	169.75	40	HOX80	36.2802	12.7279		HOX80	73.5	149	HOX80	13.0256	24.7117		histidine	100	99.6	100.3	99.8
	HOX80	1.21	1.4	1.3	1.25	1.04																														tyrosine	100	517.1	113.7	378.8
								psbD2							psbT							psaE							ctaEII							tryptophan	100	96.1	111.3	98.3
SD	Time	0	2	4	6	24		Average	N+	N-4h	SD	N+	N-4h		Average	N+	N-4h	SD	N+	N-4h		Average	N+	N-4h	SD	N+	N-4h		Average	N+	N-4h	SD	N+	N-4h
	GT	0.08	0.03	0.16	0.14	0.01		GT	100	108.333	GT	0	38.0175		GT	100	63.3333	GT	0	10.5987		GT	100	29	GT	0	3.91578		GT	100	146.25	GT	0	40.7952		SD	GT+N	GT-N4h	Hik8ox+N	Hik8ox-N4h
	HOX80	0.04	0.12	0.19	0.16	0.02		HOX80	177.667	122.667	HOX80	24.8261	17.7858		HOX80	126.667	72	HOX80	10.5987	17.5784		HOX80	109.75	24.75	HOX80	15.6711	11.1766		HOX80	117	129.25	HOX80	5.35413	19.3283		alanine	44.5	249.5	68.5	152.4
																																				glycine	34.2	176	128.6	124.2
Figure 2								psbE							psbU							psaF														valine	24.9	74	77.9	68.9
Fv/Fm								Average	N+	N-4h	SD	N+	N-4h		Average	N+	N-4h	SD	N+	N-4h		Average	N+	N-4h	SD	N+	N-4h									leucine	37.1	174.7	114.4	131.8
Average	N0day	N1day						GT	100	24.6667	GT	0	17.0098		GT	100	38.3333	GT	0	2.51661		GT	100	37.25	GT	0	5.12348									isoleucine	23.6	298.2	100.5	226.2
GT	0.62	0.6						HOX80	155.667	24	HOX80	46.0036	6.245		HOX80	148.333	44.6667	HOX80	28.9194	17.0392		HOX80	178	43.25	HOX80	48.4493	15.7348									threonine	19.2	56.6	19.9	57.4
HOX80	0.518	0.605																																		serine	13.7	56.2	26.9	37
SD	N0day	N1day						psbF							psbV							psaI														proline	45.5	54.9	81.4	113.5
GT	0.043	0.037						Average	N+	N-4h	SD	N+	N-4h		Average	N+	N-4h	SD	N+	N-4h		Average	N+	N-4h	SD	N+	N-4h									asparagine	13.1	12	13.1	14
HOX80	0.033	0.028						GT	100	22.5	GT	0	6.60808		GT	100	33.3333	GT	0	7.50555		GT	100	32.5	GT	0	5.8023									aspartate	31.7	4.5	49.1	3.9
								HOX80	131.25	22.25	HOX80	39.66	8.18026		HOX80	174.667	44.6667	HOX80	4.72582	7.0946		HOX80	143.25	33	HOX80	22.6624	10.8628									methionine	19	38	56.6	45.1
																																				glutathione	27.4	20.7	22.2	21
Fv'/Fm'								psbH							psbW							psaJ														glutamate	35.3	20.2	30.7	21.1
Average	N0day	N1day						Average	N+	N-4h	SD	N+	N-4h		Average	N+	N-4h	SD	N+	N-4h		Average	N+	N-4h	SD	N+	N-4h									phenylalanine	71.7	149.2	121.5	171.4
GT	0.549	0.541						GT	100	25.5	GT	0	4.04145		GT	100	62.6667	GT	0	16.6233		GT	100	33.25	GT	0	3.68556									glutamine	37.5	4.3	18.2	4.1
HOX80	0.47	0.489						HOX80	150.5	35.5	HOX80	21.2681	10.9697		HOX80	165.333	73.3333	HOX80	13.8684	14.8436		HOX80	165	41.25	HOX80	29.7769	14.2916									ornitine	7.2	4.7	10.2	2.7
SD	N0day	N1day																																		lysine	14.2	63.3	17.7	24
GT	0.019	0.021						psbI							psbY							psaK1														histidine	1	0.3	0.6	0.8
HOX80	0.008	0.015						Average	N+	N-4h	SD	N+	N-4h		Average	N+	N-4h	SD	N+	N-4h		Average	N+	N-4h	SD	N+	N-4h									tyrosine	18.6	106.5	27.1	139.9
								GT	100	20.3333	GT	0	8.73689		GT	100	52	GT	0	9.53939		GT	100	21.25	GT	0	1.5									tryptophane	4.9	1.3	11.6	3.9
								HOX80	135.667	26.6667	HOX80	13.2035	2.3094		HOX80	205	69.6667	HOX80	15.5242	11.6762		HOX80	127.75	24	HOX80	27.6692	8.60233
qP
Average	N0day	N1day						psbJ							psbZ							psaK2
GT	0.861	0.801						Average	N+	N-4h	SD	N+	N-4h		Average	N+	N-4h	SD	N+	N-4h		Average	N+	N-4h	SD	N+	N-4h
HOX80	0.794	0.784						GT	100	26.75	GT	0	7.27438		GT	100	17.75	GT	0	4.03113		GT	100	30.5	GT	0	8.69866
SD	N0day	N1day						HOX80	135	26	HOX80	21.0238	3.74166		HOX80	191	20.5	HOX80	26.9444	3.31662		HOX80	205.25	35.5	HOX80	31.8473	9.46925
GT	0.027	0.015
HOX80	0.008	0.04						psbK														psaL
								Average	N+	N-4h	SD	N+	N-4h									Average	N+	N-4h	SD	N+	N-4h
								GT	100	27	GT	0	5.59762									GT	100	18	GT	0	2.82843
qN								HOX80	164	28.75	HOX80	34.2053	7.41058									HOX80	128	17.75	HOX80	22.4202	7.41058
Average	N0day	N1day
GT	0.274	0.221						psbL														psaM
HOX80	0.227	0.354						Average	N+	N-4h	SD	N+	N-4h									Average	N+	N-4h	SD	N+	N-4h
SD	N0day	N1day						GT	100	22.25	GT	0	6.70199									GT	100	31.75	GT	0	2.87228
GT	0.155	0.141						HOX80	108.25	21.5	HOX80	29.8482	5.25991									HOX80	129.75	29	HOX80	20.5973	12.2474
HOX80	0.092	0.137
ϕII
Average	N0day	N1day
GT	0.473	0.434
HOX80	0.373	0.384
SD	N0day	N1day
GT	0.013	0.022
HOX80	0.006	0.031
NPQ
Average	N0day	N1day
GT	0.254	0.18
HOX80	0.186	0.306
SD	N0day	N1day
GT	0.172	0.132
HOX80	0.076	0.162
